# Supplementary material for: Epidemiology and Antifungal Susceptibility Patterns of Invasive Fungal Infections (IFIs) in India: A Prospective Observational Study
Source: J Fungi (Basel). 2021 Dec 30;8(1):33. doi: 10.3390/jof8010033 (PMC8777790; doi:10.3390/jof8010033)
Supplement: Supplementary file 1 [file jof-08-00033-s001.zip]

Archive with 1 entries (1 files):
- jof-1464005-supplementary.pdf
